# Supplementary material for: Quantitative Microbial Risk Assessment of E. coli in Riverine and Deltaic Waters of Northeastern Greece: Monte Carlo Simulation and Predictive Perspectives
Source: Toxics. 2025 Oct 11;13(10):863. doi: 10.3390/toxics13100863 (PMC12567672; doi:10.3390/toxics13100863)
Supplement: Supplementary file 1 [file toxics-13-00863-s001.zip]

Archive with 1 entries (1 files):
- toxics-3875636-supplementary.pdf
